# Supplementary material for: Urinary Glyphosate Exposure and Risk of Obstructive Airway Diseases in Youth and Adults: Population-Based Evidence from U.S. Biomonitoring Data
Source: Int J Environ Res Public Health. 2026 Mar 31;23(4):442. doi: 10.3390/ijerph23040442 (PMC13116281; doi:10.3390/ijerph23040442)
Supplement: Supplementary file 1 [file ijerph-23-00442-s001.zip]

Archive with 1 entries (1 files):
- ijerph-4179231-supplementary.pdf
